# Supplementary material for: Comparison of DNA–Gold Nanoparticle Conjugation Methods: Application in Lateral Flow Nucleic Acid Biosensors
Source: Molecules. 2023 Jun 1;28(11):4480. doi: 10.3390/molecules28114480 (PMC10254391; doi:10.3390/molecules28114480)
Supplement: Supplementary file 1 [file molecules-28-04480-s001.zip]

Archive with 1 entries (1 files):
- molecules-2407495-supplementary.pdf
